# Supplementary material for: Increased Plasmatic Levels of Exosomes Are Significantly Related to Relapse Rate in Patients with Oral Squamous Cell Carcinoma: A Cohort Study
Source: Cancers (Basel). 2023 Dec 2;15(23):5693. doi: 10.3390/cancers15235693 (PMC10705147; doi:10.3390/cancers15235693)
Supplement: Supplementary file 1 [file cancers-15-05693-s001.zip]

Archive with 1 entries (1 files):
- cancers-2655781-supplementary.pdf
